# Supplementary material for: A Novel Monitoring System (AUT FIT) for Anthropometrics and Physical Fitness in Primary School Children in Austria: A Cross-Sectional Pilot Study
Source: Sports (Basel). 2021 Dec 24;10(1):4. doi: 10.3390/sports10010004 (PMC8822895; doi:10.3390/sports10010004)
Supplement: Supplementary file 1 [file sports-10-00004-s001.zip]

Archive with 1 entries (1 files):
- sports-1479398-supplementary.pdf
